# Supplementary material for: Discrimination of Methionine Sulfoxide and Sulfone by Human Neutrophil Elastase
Source: Molecules. 2021 Sep 2;26(17):5344. doi: 10.3390/molecules26175344 (PMC8434204; doi:10.3390/molecules26175344)
Supplement: Supplementary file 1 [file molecules-26-05344-s001.zip]

Archive with 1 entries (1 files):
- molecules-1339357-supplementary.pdf
